# Supplementary material for: Identification of Key Genes Related to Intramuscular Fat Content of Psoas Major Muscle in Saba Pigs by Integrating Bioinformatics and Machine Learning Based on Transcriptome Data
Source: Animals (Basel). 2025 Apr 20;15(8):1181. doi: 10.3390/ani15081181 (PMC12024254; doi:10.3390/ani15081181)
Supplement: Supplementary file 1 [file animals-15-01181-s001.zip › Supplemental Table S1.xlsx]

## Sheet: TableS1
Table S1: Primer Sequences for qPCR Analysis
GeneBank No	Gene Symbol	Seuqence of Primer 5'→3'	Product size (bp)	Tm (℃）
NM_001160080.1	DGAT2	F: ACGCCCAAGAAAGGTGGC	290	59.9
		R: CCTCCAGACATCAGGTACTCC
NM_001123158.1	PCK1	F: TCAAGAGGCTGAAGAAGTATGACAAC	105	60
		R: CCCTTTGCTCCTGAGTAATGATGAC
XM_005660248.3	MELK	F: CGAGTATTGCCCTGGAGGAGAG	96	60
		R: GACACTATCTGACGGAACACAACTC
NM_001099930.1	FASN	F: TCCCCGGATCACTACCTTGT	277	57.3
		R: ACTGGTACACCTTCCCGCTT
NM_001206359.1	GAPDH	F: GGACTCATGACCACGGTCCAT	187	57.8
		R: TCAGATCCACAACCGACACGT
