# Supplementary material for: Identification of Key Genes Related to Intramuscular Fat Content of Psoas Major Muscle in Saba Pigs by Integrating Bioinformatics and Machine Learning Based on Transcriptome Data
Source: Animals (Basel). 2025 Apr 20;15(8):1181. doi: 10.3390/ani15081181 (PMC12024254; doi:10.3390/ani15081181)
Supplement: Supplementary file 1 [file animals-15-01181-s001.zip › Supplemental Table S2.xlsx]

## Sheet: Table S2
Table S2: The information of DEGs
Gene_ID	Name	log2(FC)	PValue	Group
ENSSSCG00000000002	GTSE1	1.47492	0.0108666	Up
ENSSSCG00000000033	TSPO	1.18139	0.00124003	Up
ENSSSCG00000000130	CYTH4	1.2469	0.000610848	Up
ENSSSCG00000000151	-	1.83361	0.00569895	Up
ENSSSCG00000000577	GYS2	1.79249	0.0371939	Up
ENSSSCG00000001216	ZBED9	-3.14471	0.00562531	Down
ENSSSCG00000001589	GLP1R	-1.09304	0.0307985	Down
ENSSSCG00000001616	TREML2	3.3689	0.00026304	Up
ENSSSCG00000001637	GUCA1B	3.50017	0.0328117	Up
ENSSSCG00000001844	PLIN1	1.72872	0.0134047	Up
ENSSSCG00000001906	CYP1A1	2.14244	0.0127918	Up
ENSSSCG00000002313	SLC10A1	-1.41703	0.0324707	Down
ENSSSCG00000002316	COX16	1.13512	0.0085269	Up
ENSSSCG00000002356	BBOF1	1.158	0.0230122	Up
ENSSSCG00000002456	CHGA	3.52643	0.0350451	Up
ENSSSCG00000002512	DEGS2	2.63659	0.0476697	Up
ENSSSCG00000002767	TSNAXIP1	-1.36509	0.00986695	Down
ENSSSCG00000002825	-	1.98459	0.0457123	Up
ENSSSCG00000002866	CEBPA	1.5842	0.00113922	Up
ENSSSCG00000002888	GAPDHS	-2.511	0.0367132	Down
ENSSSCG00000002915	KIRREL2	1.03203	0.0129404	Up
ENSSSCG00000002919	TYROBP	1.6091	0.00357215	Up
ENSSSCG00000003088	APOE	1.54521	0.00139234	Up
ENSSSCG00000003508	KIF17	1.33739	0.0229081	Up
ENSSSCG00000003740	ZSCAN30	1.43092	0.0436974	Up
ENSSSCG00000003755	MCOLN2	-1.11532	0.0483227	Down
ENSSSCG00000003777	SLC44A5	-1.05736	0.0191911	Down
ENSSSCG00000003807	DNAJC6	1.01839	0.00113532	Up
ENSSSCG00000003861	ORC1	1.14974	0.00284547	Up
ENSSSCG00000003894	CYP4B1	2.07926	0.00116172	Up
ENSSSCG00000004024	-	1.08582	0.00383486	Up
ENSSSCG00000004233	SMPDL3A	-1.56937	0.00161823	Down
ENSSSCG00000004280	RIMS1	-1.08306	0.0421805	Down
ENSSSCG00000004357	SIM1	1.1131	0.0018807	Up
ENSSSCG00000004453	SNAP91	-1.40169	0.0280346	Down
ENSSSCG00000004572	-	1.41946	0.00143327	Up
ENSSSCG00000004602	TEX9	-1.10927	0.00761751	Down
ENSSSCG00000004607	PYGO1	-1.07398	0.010723	Down
ENSSSCG00000004630	SCG3	-2.39065	0.0478002	Down
ENSSSCG00000004678	DUOX2	1.37321	0.0386135	Up
ENSSSCG00000004781	PAK6	3.7188	0.0392452	Up
ENSSSCG00000004890	SERPINB2	4.19984	0.018393	Up
ENSSSCG00000005055	LGALS3	1.1238	0.0470604	Up
ENSSSCG00000005068	SLC35F4	-4.03049	0.00682728	Down
ENSSSCG00000005098	SYT16	-1.87742	0.0479045	Down
ENSSSCG00000005178	CNTLN	-1.0483	0.0456115	Down
ENSSSCG00000005344	MELK	-1.16501	0.010544	Down
ENSSSCG00000005368	XPA	1.09788	0.0327565	Up
ENSSSCG00000005582	STRBP	1.0601	0.0448285	Up
ENSSSCG00000005778	HSBP1L1	1.00707	0.0374571	Up
ENSSSCG00000005922	-	1.35627	0.0312973	Up
ENSSSCG00000006053	BAALC	1.15601	0.0128367	Up
ENSSSCG00000006240	FAM110B	1.25621	0.00580821	Up
ENSSSCG00000006280	GORAB	-1.22068	0.00388989	Down
ENSSSCG00000006312	GPA33	-1.01687	0.044089	Down
ENSSSCG00000006382	SLAMF6	1.42779	0.0210801	Up
ENSSSCG00000006400	SLAMF9	1.85084	0.02489	Up
ENSSSCG00000006466	SH2D2A	1.52396	0.0172058	Up
ENSSSCG00000006578	S100A4	1.30248	0.00471554	Up
ENSSSCG00000006610	S100A11	1.89133	0.000402963	Up
ENSSSCG00000006704	-	1.04836	0.0330493	Up
ENSSSCG00000006717	PHGDH	1.30464	0.0088319	Up
ENSSSCG00000006751	SIKE1	1.05562	0.00308174	Up
ENSSSCG00000006897	CCDC18	1.05297	0.00306335	Up
ENSSSCG00000007043	GPCPD1	-1.28597	0.00433061	Down
ENSSSCG00000007047	-	1.01864	0.0116551	Up
ENSSSCG00000007077	ESF1	1.01713	0.00442781	Up
ENSSSCG00000007099	SCP2D1	-1.73216	0.00064478	Down
ENSSSCG00000007170	CPXM1	1.35469	0.00601042	Up
ENSSSCG00000007198	ANGPT4	1.14989	0.00438421	Up
ENSSSCG00000007507	PCK1	3.96009	0.00045945	Up
ENSSSCG00000007529	SYCP2	-1.07482	0.00484749	Down
ENSSSCG00000007552	-	1.07407	0.043122	Up
ENSSSCG00000007678	COL26A1	1.62845	0.00283372	Up
ENSSSCG00000008001	-	3.72198	0.045831	Up
ENSSSCG00000008045	BRICD5	2.67014	0.0198104	Up
ENSSSCG00000008186	TSGA10	1.10875	0.0200082	Up
ENSSSCG00000008347	FBXO48	-1.17908	0.0163936	Down
ENSSSCG00000008348	PLEK	1.24317	0.0206465	Up
ENSSSCG00000008427	KCNK12	2.92435	0.00519164	Up
ENSSSCG00000008538	SPDYA	-1.84606	0.0085536	Down
ENSSSCG00000008584	-	-1.08204	0.00543533	Down
ENSSSCG00000008898	-	1.01995	0.0189401	Up
ENSSSCG00000009004	SFRP2	2.13085	0.000101169	Up
ENSSSCG00000009100	TNIP3	-1.11238	0.0496869	Down
ENSSSCG00000009393	-	-1.02479	0.0120588	Down
ENSSSCG00000009426	CCDC122	-1.07184	0.022914	Down
ENSSSCG00000009488	SLITRK5	1.15338	0.0375191	Up
ENSSSCG00000009497	-	-1.99972	0.010711	Down
ENSSSCG00000009500	CLDN10	-1.10674	0.0346386	Down
ENSSSCG00000009593	ROR2	1.43721	0.0117259	Up
ENSSSCG00000009595	-	-2.84738	0.0355293	Down
ENSSSCG00000009612	DOK2	1.34558	0.0147739	Up
ENSSSCG00000009720	DDX60	1.06169	0.000220978	Up
ENSSSCG00000009751	FZD10	1.38883	0.0123331	Up
ENSSSCG00000009765	DNAH10	1.03066	0.00127321	Up
ENSSSCG00000009789	HCAR1	1.98372	0.000349889	Up
ENSSSCG00000009798	B3GNT4	2.70122	0.047963	Up
ENSSSCG00000010163	KCNK1	1.55308	0.0226842	Up
ENSSSCG00000010252	HKDC1	-1.29225	0.041815	Down
ENSSSCG00000010376	GDF10	1.43107	0.032448	Up
ENSSSCG00000010456	PANK1	-1.0141	0.0372819	Down
ENSSSCG00000010479	RBP4	2.31024	0.0489778	Up
ENSSSCG00000010536	CNNM1	3.01895	0.0304713	Up
ENSSSCG00000010554	SCD	2.6192	0.000134493	Up
ENSSSCG00000010746	ADAM12	1.04701	0.0295714	Up
ENSSSCG00000010832	HHIPL2	-2.08181	0.00326484	Down
ENSSSCG00000011286	KLHL40	1.48098	0.0023412	Up
ENSSSCG00000011290	HIGD1A	1.09886	0.000899181	Up
ENSSSCG00000011294	GASK1A	1.19158	0.0267442	Up
ENSSSCG00000011557	CIDEC	1.33328	0.0015453	Up
ENSSSCG00000011625	CHST13	3.20482	0.0215809	Up
ENSSSCG00000011997	CHMP2B	1.01903	0.0238811	Up
ENSSSCG00000012020	NCAM2	-3.52857	0.0319394	Down
ENSSSCG00000012029	BACH1	-1.01746	0.00484789	Down
ENSSSCG00000012284	ZNF182	1.02446	0.00300915	Up
ENSSSCG00000012416	CHIC1	-1.05072	0.00314166	Down
ENSSSCG00000012459	APOOL	-1.34804	5.83094630031589e-05	Down
ENSSSCG00000012686	MOSPD1	-1.02242	0.000434772	Down
ENSSSCG00000012790	ARHGAP4	1.14343	0.00156998	Up
ENSSSCG00000012855	SLC22A18	1.3122	0.0151834	Up
ENSSSCG00000013024	-	3.79407	0.00987971	Up
ENSSSCG00000013292	PRR5L	1.2146	0.0101976	Up
ENSSSCG00000013332	KIF18A	-1.06104	0.043003	Down
ENSSSCG00000013385	INSC	1.46246	0.0026742	Up
ENSSSCG00000013517	UHRF1	1.26458	0.0222099	Up
ENSSSCG00000013556	-	1.19118	0.0407211	Up
ENSSSCG00000013654	-	3.57371	0.00574849	Up
ENSSSCG00000013715	-	1.0987	0.038608	Up
ENSSSCG00000013880	-	2.29591	0.0353526	Up
ENSSSCG00000013892	KCNN1	1.23255	0.0242237	Up
ENSSSCG00000013928	-	1.04362	0.00565873	Up
ENSSSCG00000014151	CETN3	-1.07881	0.0209463	Down
ENSSSCG00000014157	NR2F1	-1.64407	6.69480098676589e-05	Down
ENSSSCG00000014163	SLF1	1.02397	0.00930058	Up
ENSSSCG00000014244	PHAX	1.05008	0.000643549	Up
ENSSSCG00000014369	CD14	1.30275	0.00746535	Up
ENSSSCG00000014447	SLC6A7	2.43032	0.0173643	Up
ENSSSCG00000014570	NRIP3	2.05308	0.000477636	Up
ENSSSCG00000014900	RAB30	-1.17259	0.0226184	Down
ENSSSCG00000014908	CCDC89	1.00479	0.0170401	Up
ENSSSCG00000014972	CCDC82	1.11765	0.00971015	Up
ENSSSCG00000014999	KBTBD3	-1.01162	0.018665	Down
ENSSSCG00000015202	ROBO3	1.39888	0.0431958	Up
ENSSSCG00000015333	ASB4	1.03859	0.00905286	Up
ENSSSCG00000015405	CD36	-1.0231	0.031056	Down
ENSSSCG00000015559	NCF2	1.26738	0.00603694	Up
ENSSSCG00000015716	MARCO	3.68253	0.0199659	Up
ENSSSCG00000015923	NOSTRIN	1.01896	0.0401929	Up
ENSSSCG00000016042	ANKAR	-2.20947	0.0142085	Down
ENSSSCG00000016115	ICA1L	-1.27873	0.00558633	Down
ENSSSCG00000016122	CTLA4	3.37773	0.0430677	Up
ENSSSCG00000016286	PRSS56	3.04885	0.00423399	Up
ENSSSCG00000016574	KCP	1.1928	6.63030205983598e-06	Up
ENSSSCG00000016650	IMMP2L	-1.28715	0.000671586	Down
ENSSSCG00000016676	INMT	1.39404	0.0165507	Up
ENSSSCG00000016792	RETREG1	-1.22649	0.00187567	Down
ENSSSCG00000016887	ITGA2	-1.02321	0.00317818	Down
ENSSSCG00000017018	TENM2	1.20002	0.0412717	Up
ENSSSCG00000017283	CD79B	1.72406	0.0169388	Up
ENSSSCG00000017313	-	2.95082	0.0117947	Up
ENSSSCG00000017411	KCNH4	1.97289	0.0456161	Up
ENSSSCG00000017801	-	2.23335	0.00340133	Up
ENSSSCG00000018081	ATP6	1.07888	0.00238728	Up
ENSSSCG00000020735	MAP3K15	1.03231	0.0270686	Up
ENSSSCG00000020967	-	1.23894	0.0353096	Up
ENSSSCG00000021218	TDRD6	-1.83271	0.0320792	Down
ENSSSCG00000021222	-	1.86599	0.0398527	Up
ENSSSCG00000021328	PCSK1N	1.25824	0.00443847	Up
ENSSSCG00000021557	SULT1A3	1.16841	0.00475849	Up
ENSSSCG00000021873	CRABP1	1.66931	0.0273583	Up
ENSSSCG00000022045	-	-1.19659	0.0424784	Down
ENSSSCG00000022081	PHLDB2	-1.09357	0.000758252	Down
ENSSSCG00000022149	RMI2	1.10626	0.0259894	Up
ENSSSCG00000022200	SYT17	-2.01919	0.00734542	Down
ENSSSCG00000022236	FOLR1	1.27451	0.00608147	Up
ENSSSCG00000022256	DEPP1	1.42607	0.0073683	Up
ENSSSCG00000022417	HNF1B	-1.18891	0.036544	Down
ENSSSCG00000022543	VWDE	3.40057	0.00989871	Up
ENSSSCG00000022675	NCR1	1.70257	0.0329576	Up
ENSSSCG00000022739	DSG2	-1.64805	0.00706408	Down
ENSSSCG00000022912	NT5C3A	-1.07289	0.000291737	Down
ENSSSCG00000023501	CCKAR	3.47827	0.0265248	Up
ENSSSCG00000023595	AK3	-1.00448	0.000985566	Down
ENSSSCG00000023912	ORAI2	1.19852	0.00159577	Up
ENSSSCG00000023957	CFAP126	1.05559	0.0213255	Up
ENSSSCG00000024131	MINDY2	1.07272	0.00671649	Up
ENSSSCG00000024325	SGK2	1.40464	0.0242423	Up
ENSSSCG00000024496	NSUN7	-1.25131	0.0053529	Down
ENSSSCG00000024562	CCR6	2.00522	0.00902762	Up
ENSSSCG00000024679	UPF3A	-1.24212	0.0415104	Down
ENSSSCG00000024780	ZFAND1	1.09969	0.000253299	Up
ENSSSCG00000024914	-	1.52357	0.0353085	Up
ENSSSCG00000024975	NR5A2	-1.5248	0.0351715	Down
ENSSSCG00000025210	ATG10	-2.3277	0.00496453	Down
ENSSSCG00000025254	ZNF624	-1.07469	0.0107962	Down
ENSSSCG00000025271	-	1.80146	0.0275682	Up
ENSSSCG00000025355	ZNF146	1.03385	0.0228538	Up
ENSSSCG00000025537	PTPN6	1.19698	0.00704959	Up
ENSSSCG00000025667	FBXO2	-2.75944	0.0448858	Down
ENSSSCG00000026233	-	-1.12253	0.0105906	Down
ENSSSCG00000026259	LINGO4	4.74694	0.00294211	Up
ENSSSCG00000026386	SLC30A2	1.90516	0.000224827	Up
ENSSSCG00000026421	PKD2L2	-1.39745	0.0168949	Down
ENSSSCG00000026427	RORC	1.57207	0.000118861	Up
ENSSSCG00000026653	-	1.42449	0.0499492	Up
ENSSSCG00000026661	PTPRN2	1.19509	0.0420971	Up
ENSSSCG00000026861	NECTIN4	3.79124	0.0285158	Up
ENSSSCG00000026890	GALNT6	1.6456	0.0234421	Up
ENSSSCG00000027196	-	1.09447	0.0170718	Up
ENSSSCG00000027266	PNPLA3	2.18791	0.00462564	Up
ENSSSCG00000027404	UNC93A	2.25936	0.018033	Up
ENSSSCG00000027941	LSAMP	-1.01836	0.0285065	Down
ENSSSCG00000028192	DNAJC28	-1.04287	0.00663195	Down
ENSSSCG00000028492	C4orf46	1.04187	7.44584794248434e-05	Up
ENSSSCG00000028758	LBP	3.37742	0.0150364	Up
ENSSSCG00000028814	SOD3	1.42711	2.48589622325598e-05	Up
ENSSSCG00000029275	PPARGC1A	-1.51068	0.0172451	Down
ENSSSCG00000029284	NPHS1	-1.31308	0.0236855	Down
ENSSSCG00000029592	GPRC5A	1.31097	0.00344805	Up
ENSSSCG00000029944	FASN	1.68591	2.50038338675537e-05	Up
ENSSSCG00000030206	STK33	1.86362	0.00103223	Up
ENSSSCG00000030706	FAM43B	2.29648	7.06318824364479e-06	Up
ENSSSCG00000031103	TBK1	-1.53076	0.0400989	Down
ENSSSCG00000031216	HS3ST6	1.35208	0.0126127	Up
ENSSSCG00000031228	OPRL1	1.5216	0.0125594	Up
ENSSSCG00000031244	GAP43	-1.15261	0.00640281	Down
ENSSSCG00000031493	CYBA	1.14814	0.0120365	Up
ENSSSCG00000031751	-	1.70859	0.00260869	Up
ENSSSCG00000031979	-	-2.22002	0.0403782	Down
ENSSSCG00000032151	CPZ	1.26244	0.0307365	Up
ENSSSCG00000032221	FAM110C	-2.12211	0.000313504	Down
ENSSSCG00000032355	LY86	1.21836	0.0185722	Up
ENSSSCG00000032532	CHRM2	-1.20954	0.0399618	Down
ENSSSCG00000032578	TNFRSF17	-2.38879	0.0204668	Down
ENSSSCG00000032591	-	1.06678	0.0129572	Up
ENSSSCG00000032599	-	1.01775	0.021917	Up
ENSSSCG00000032650	SUB1	-1.1377	0.0171926	Down
ENSSSCG00000032843	PDCD6-AHRR	2.62005	0.0117094	Up
ENSSSCG00000032849	MLPH	-1.53098	0.00398596	Down
ENSSSCG00000032953	-	-1.43754	0.000898728	Down
ENSSSCG00000033051	POLE	1.19348	0.031606	Up
ENSSSCG00000033213	LYRM7	1.01333	0.00711838	Up
ENSSSCG00000033241	-	-1.17492	0.0276494	Down
ENSSSCG00000033323	UBE2D1	1.09043	0.00878619	Up
ENSSSCG00000033395	-	-3.47648	0.0316553	Down
ENSSSCG00000033822	THRSP	2.00992	0.000807547	Up
ENSSSCG00000033843	ETFRF1	-1.1544	0.0293896	Down
ENSSSCG00000033879	ZNF280B	-1.02772	0.0190477	Down
ENSSSCG00000033880	TSPAN32	1.33362	0.0280192	Up
ENSSSCG00000033941	C2orf88	1.05119	2.18569611432602e-05	Up
ENSSSCG00000034044	RASD1	1.51459	0.0202245	Up
ENSSSCG00000034102	DGAT2	1.88244	3.01980017823373e-05	Up
ENSSSCG00000034164	WDR64	-1.29505	0.00059104	Down
ENSSSCG00000034174	AURKC	-1.152	0.0153465	Down
ENSSSCG00000034292	ZMYM1	-1.01009	0.0037089	Down
ENSSSCG00000034371	-	-1.89796	0.0010676	Down
ENSSSCG00000034551	SCX	1.49617	0.0337347	Up
ENSSSCG00000034846	-	1.44767	0.045736	Up
ENSSSCG00000035037	-	1.34292	0.000723563	Up
ENSSSCG00000035051	ADORA2B	1.19865	0.0130746	Up
ENSSSCG00000035218	ADA2	1.52554	0.00313728	Up
ENSSSCG00000035240	GPR63	1.06468	0.00695851	Up
ENSSSCG00000035337	-	2.45105	0.00183589	Up
ENSSSCG00000035663	-	-1.00514	0.0191915	Down
ENSSSCG00000035669	-	1.0955	0.00255714	Up
ENSSSCG00000035762	-	-1.07188	0.00156207	Down
ENSSSCG00000035887	C8orf34	-1.12574	0.00173606	Down
ENSSSCG00000035971	DUSP2	1.45698	0.0023997	Up
ENSSSCG00000036044	-	1.2592	0.0290758	Up
ENSSSCG00000036049	PEG10	1.49889	0.0306393	Up
ENSSSCG00000036064	CALHM6	2.59927	0.0407671	Up
ENSSSCG00000036100	-	2.59645	0.0331438	Up
ENSSSCG00000036227	-	-1.0659	0.0114153	Down
ENSSSCG00000036274	-	1.46184	0.0278041	Up
ENSSSCG00000036395	TMCO2	3.47552	0.0284822	Up
ENSSSCG00000036695	IGF2BP3	1.08926	0.000407842	Up
ENSSSCG00000037170	POMP	-1.06156	0.00523442	Down
ENSSSCG00000037195	FOXF2	2.98871	0.0323199	Up
ENSSSCG00000037319	PDCD1	1.25252	0.0394983	Up
ENSSSCG00000037432	PLPPR3	1.5387	0.0453171	Up
ENSSSCG00000037577	CHAC2	1.05588	0.0250185	Up
ENSSSCG00000037608	LRRC70	-1.04687	0.00311027	Down
ENSSSCG00000037735	-	1.69673	0.0320502	Up
ENSSSCG00000037845	YEATS4	-1.00544	0.01408	Down
ENSSSCG00000037867	TAL2	2.31697	0.0425589	Up
ENSSSCG00000037869	NDUFA5	1.19816	0.000871666	Up
ENSSSCG00000038066	-	1.40661	0.00227203	Up
ENSSSCG00000038099	-	-1.08805	0.00764412	Down
ENSSSCG00000038260	-	-1.75372	0.000133209	Down
ENSSSCG00000038322	-	1.76715	2.49381279500314e-05	Up
ENSSSCG00000038462	-	-1.56481	0.0160435	Down
ENSSSCG00000038540	-	1.08636	0.00213101	Up
ENSSSCG00000038638	-	-2.13065	0.0398936	Down
ENSSSCG00000038933	PURG	-1.16333	0.00218453	Down
ENSSSCG00000039203	CYSLTR1	-1.17147	0.00876398	Down
ENSSSCG00000039270	TREM2	1.99653	0.0166081	Up
ENSSSCG00000039633	-	4.06009	0.0250646	Up
ENSSSCG00000039677	CHRNA4	2.04215	0.000745567	Up
ENSSSCG00000039792	-	-1.05575	0.0159817	Down
ENSSSCG00000039813	COL25A1	-3.69897	0.000913579	Down
ENSSSCG00000039864	KLC3	1.72948	0.017092	Up
ENSSSCG00000039888	STXBP5L	-1.23484	0.00756371	Down
ENSSSCG00000039966	NXPH4	-1.48008	0.0276401	Down
ENSSSCG00000039985	CES1	2.04528	0.0384899	Up
ENSSSCG00000039986	RGS8	1.55808	0.00323476	Up
ENSSSCG00000039995	-	2.86071	0.0440724	Up
ENSSSCG00000040134	-	-2.12839	0.0362449	Down
ENSSSCG00000040162	NUPR1	1.20676	0.0203865	Up
ENSSSCG00000040187	-	-1.02554	0.0131118	Down
ENSSSCG00000040464	LEP	2.72877	0.00322928	Up
ENSSSCG00000040581	CISH	2.09221	0.0245981	Up
ENSSSCG00000040615	-	-2.05893	0.0186661	Down
ENSSSCG00000040687	CDH8	-3.55156	0.0287267	Down
ENSSSCG00000040811	PYCARD	1.40439	0.0461409	Up
ENSSSCG00000040940	CCL16	2.0861	0.0134581	Up
ENSSSCG00000041142	-	-1.35709	0.00654072	Down
ENSSSCG00000041148	-	2.25368	0.00765467	Up
ENSSSCG00000041264	-	-1.16641	0.0131908	Down
ENSSSCG00000041313	-	1.02379	0.011756	Up
ENSSSCG00000041558	-	-1.12641	0.00544722	Down
ENSSSCG00000041783	-	-1.06637	0.0292637	Down
ENSSSCG00000041813	CMC1	1.04464	0.0437016	Up
ENSSSCG00000041978	-	-1.38279	0.0103953	Down
ENSSSCG00000042004	-	1.04472	0.0115008	Up
ENSSSCG00000042110	-	-1.42825	0.00688519	Down
ENSSSCG00000042317	C4orf51	-1.58044	0.031303	Down
ENSSSCG00000042357	-	-1.66113	0.0163293	Down
ENSSSCG00000042584	-	-2.11726	0.0361814	Down
ENSSSCG00000042614	-	1.00313	0.0386178	Up
ENSSSCG00000042874	ZNF22	1.00588	0.00725013	Up
ENSSSCG00000042982	-	-1.87721	0.0136713	Down
ENSSSCG00000043169	-	-1.00366	0.0135044	Down
ENSSSCG00000043252	-	-2.47082	0.0270883	Down
ENSSSCG00000043411	-	-1.24286	0.00069138	Down
ENSSSCG00000043674	-	-4.07393	0.0004781	Down
ENSSSCG00000043716	-	-1.0942	0.00300328	Down
ENSSSCG00000044637	-	-2.09035	0.0197356	Down
ENSSSCG00000045147	-	-1.54347	0.0214561	Down
ENSSSCG00000045461	-	-2.16771	0.0429148	Down
ENSSSCG00000045569	-	-2.4971	0.0262929	Down
ENSSSCG00000045722	LIN52	-1.13228	0.00029204	Down
ENSSSCG00000045769	-	1.75503	0.00113951	Up
ENSSSCG00000045942	-	-3.74035	0.00213438	Down
ENSSSCG00000046419	-	-1.79507	0.024572	Down
ENSSSCG00000046483	-	-1.06619	0.00231447	Down
ENSSSCG00000046767	-	-1.26829	0.00561363	Down
ENSSSCG00000046889	-	1.10213	0.00805884	Up
ENSSSCG00000047110	-	-1.85983	0.00726904	Down
ENSSSCG00000047383	-	-1.04904	0.0192576	Down
ENSSSCG00000047927	-	-1.0769	0.00202008	Down
ENSSSCG00000048103	-	-3.12369	0.0326874	Down
ENSSSCG00000048104	-	-1.88978	0.00805805	Down
ENSSSCG00000048133	-	-3.07817	0.0418468	Down
ENSSSCG00000048337	-	-1.10281	0.00477132	Down
ENSSSCG00000048509	-	1.09973	0.0177633	Up
ENSSSCG00000048563	-	1.0648	0.0392755	Up
ENSSSCG00000048929	-	-1.49472	0.00397436	Down
ENSSSCG00000048954	-	-1.10169	0.0273145	Down
ENSSSCG00000049051	-	1.03082	0.0324207	Up
ENSSSCG00000049101	-	-1.6074	0.0197517	Down
ENSSSCG00000049184	-	-1.09012	0.00467455	Down
ENSSSCG00000049544	-	2.79747	0.025566	Up
ENSSSCG00000049559	-	-4.40054	0.000525144	Down
ENSSSCG00000049617	-	-1.39276	0.0335502	Down
ENSSSCG00000050058	-	-1.91996	0.0211893	Down
ENSSSCG00000050264	-	-1.16027	0.0247491	Down
ENSSSCG00000050471	-	-1.29033	0.011002	Down
ENSSSCG00000050792	-	1.11903	0.000506793	Up
ENSSSCG00000051486	-	-1.32327	0.0106535	Down
