# Supplementary material for: Identification of Key Genes Related to Intramuscular Fat Content of Psoas Major Muscle in Saba Pigs by Integrating Bioinformatics and Machine Learning Based on Transcriptome Data
Source: Animals (Basel). 2025 Apr 20;15(8):1181. doi: 10.3390/ani15081181 (PMC12024254; doi:10.3390/ani15081181)
Supplement: Supplementary file 1 [file animals-15-01181-s001.zip › Supplemental Table S3.xlsx]

## Sheet: Table S3
Table S3 The results of the functional enrichment analysis of DEGs.
ID	Description	Count	pvalue	geneID
BP
GO:0002021	response to dietary excess	4	0.000821577	ENSSSCG00000003088, ENSSSCG00000021328, ENSSSCG00000029275, ENSSSCG00000040464
GO:0002244	hematopoietic progenitor cell differentiation	6	0.00222263	ENSSSCG00000032367, ENSSSCG00000008348, ENSSSCG00000016574, ENSSSCG00000025537, ENSSSCG00000004607, ENSSSCG00000040134
GO:0046890	regulation of lipid biosynthetic process	3	0.00269161	ENSSSCG00000033822, ENSSSCG00000011358, ENSSSCG00000007507
GO:0032757	positive regulation of interleukin-8 production	5	0.00631226	ENSSSCG00000014369, ENSSSCG00000028758, ENSSSCG00000040811, ENSSSCG00000040464, ENSSSCG00000025698
GO:0032755	positive regulation of interleukin-6 production	6	0.00750194	ENSSSCG00000037132, ENSSSCG00000035051, ENSSSCG00000031493, ENSSSCG00000028758, ENSSSCG00000040811, ENSSSCG00000040464
GO:0002437	inflammatory response to antigenic stimulus	3	0.0112193	ENSSSCG00000011358, ENSSSCG00000032527, ENSSSCG00000039203
GO:0048839	inner ear development	4	0.0119634	ENSSSCG00000032367, ENSSSCG00000002866, ENSSSCG00000039556, ENSSSCG00000004678
GO:0050829	defense response to Gram-negative bacterium	5	0.0194447	ENSSSCG00000002456, ENSSSCG00000028758, ENSSSCG00000006955, ENSSSCG00000040811, ENSSSCG00000025698
GO:0032760	positive regulation of tumor necrosis factor production	5	0.0212007	ENSSSCG00000031493, ENSSSCG00000014369, ENSSSCG00000028758, ENSSSCG00000040811, ENSSSCG00000040464
GO:0042554	superoxide anion generation	3	0.0221056	ENSSSCG00000031493, ENSSSCG00000015559, ENSSSCG00000004678
GO:0006006	glucose metabolic process	4	0.0234843	ENSSSCG00000002888, ENSSSCG00000039556, ENSSSCG00000010252, ENSSSCG00000040464
GO:0002588	positive regulation of antigen processing and presentation of peptide antigen via MHC class II	2	0.0271469	ENSSSCG00000040811, ENSSSCG00000039270
GO:0033366	protein localization to secretory granule	2	0.0271469	ENSSSCG00000002456, ENSSSCG00000004630
GO:0002924	negative regulation of humoral immune response mediated by circulating immunoglobulin	2	0.0271469	ENSSSCG00000017187, ENSSSCG00000025537
GO:0071425	hematopoietic stem cell proliferation	3	0.0273028	ENSSSCG00000002866, ENSSSCG00000009004, ENSSSCG00000017535
GO:0007140	male meiotic nuclear division	3	0.0273028	ENSSSCG00000008538, ENSSSCG00000007529, ENSSSCG00000013332
GO:0019432	triglyceride biosynthetic process	3	0.0329379	ENSSSCG00000027266, ENSSSCG00000038322, ENSSSCG00000034102
GO:0042593	glucose homeostasis	5	0.0349526	ENSSSCG00000010479, ENSSSCG00000002866, ENSSSCG00000032527, ENSSSCG00000040464, ENSSSCG00000039888
GO:0007189	adenylate cyclase-activating G protein-coupled receptor signaling pathway	6	0.0350565	ENSSSCG00000035051, ENSSSCG00000001589, ENSSSCG00000010629, ENSSSCG00000013556, ENSSSCG00000017313, ENSSSCG00000013474
GO:0045669	positive regulation of osteoblast differentiation	4	0.0488595	ENSSSCG00000032367, ENSSSCG00000002866, ENSSSCG00000009004, ENSSSCG00000010376
CC
GO:0062023	collagen-containing extracellular matrix	9	0.00413937	ENSSSCG00000005055, ENSSSCG00000007198, ENSSSCG00000024310, ENSSSCG00000028814, ENSSSCG00000007678, ENSSSCG00000006578, ENSSSCG00000009489, ENSSSCG00000012234, ENSSSCG00000025698
GO:0090575	RNA polymerase II transcription regulator complex	6	0.00853419	ENSSSCG00000032367, ENSSSCG00000012029, ENSSSCG00000000289, ENSSSCG00000032527, ENSSSCG00000024975, ENSSSCG00000003201
GO:0005615	extracellular space	35	0.0116326	ENSSSCG00000035218, ENSSSCG00000003088, ENSSSCG00000010479, ENSSSCG00000004890, ENSSSCG00000013928, ENSSSCG00000039813, ENSSSCG00000033355, ENSSSCG00000035337, ENSSSCG00000010376, ENSSSCG00000016286, ENSSSCG00000021328, ENSSSCG00000028758, ENSSSCG00000008045, ENSSSCG00000021222, ENSSSCG00000040464, ENSSSCG00000007678, ENSSSCG00000040940, ENSSSCG00000004024, ENSSSCG00000026259, ENSSSCG00000005055,…
GO:0043005	neuron projection	10	0.0129508	ENSSSCG00000003508, ENSSSCG00000039556, ENSSSCG00000039677, ENSSSCG00000039864, ENSSSCG00000031228, ENSSSCG00000017313, ENSSSCG00000013892, ENSSSCG00000015202, ENSSSCG00000017018, ENSSSCG00000027941
GO:0043020	NADPH oxidase complex	3	0.0139458	ENSSSCG00000031493, ENSSSCG00000015559, ENSSSCG00000004678
GO:0097060	synaptic membrane	3	0.0184289	ENSSSCG00000010163, ENSSSCG00000040687, ENSSSCG00000026259
GO:0001917	photoreceptor inner segment	4	0.030103	ENSSSCG00000003508, ENSSSCG00000001637, ENSSSCG00000010252, ENSSSCG00000013377
MF
GO:0001540	amyloid-beta binding	5	0.0056684	ENSSSCG00000003088, ENSSSCG00000016887, ENSSSCG00000025667, ENSSSCG00000039813, ENSSSCG00000039270
GO:0016175	superoxide-generating NAD(P)H oxidase activity	3	0.00733895	ENSSSCG00000031493, ENSSSCG00000015559, ENSSSCG00000004678
GO:0038023	signaling receptor activity	7	0.00777444	ENSSSCG00000006398, ENSSSCG00000001616, ENSSSCG00000039203, ENSSSCG00000022200, ENSSSCG00000039270, ENSSSCG00000032578, ENSSSCG00000022236
GO:0050839	cell adhesion molecule binding	4	0.0256768	ENSSSCG00000025537, ENSSSCG00000029284, ENSSSCG00000022739, ENSSSCG00000017018
GO:0036042	long-chain fatty acyl-CoA binding	2	0.0392357	ENSSSCG00000027266, ENSSSCG00000003377
GO:0004879	nuclear receptor activity	4	0.0398601	ENSSSCG00000026427, ENSSSCG00000032843, ENSSSCG00000024975, ENSSSCG00000014157
GO:0015293	symporter activity	3	0.0461486	ENSSSCG00000028282, ENSSSCG00000013114, ENSSSCG00000014447
GO:0001786	phosphatidylserine binding	4	0.0491306	ENSSSCG00000031244, ENSSSCG00000006955, ENSSSCG00000022200, ENSSSCG00000039270
KEGG
ssc04080	Neuroactive ligand-receptor interaction	13	0.0086551	ENSSSCG00000032532, ENSSSCG00000039677, ENSSSCG00000031228, ENSSSCG00000039203, ENSSSCG00000017313, ENSSSCG00000013474, ENSSSCG00000035051, ENSSSCG00000040095, ENSSSCG00000010629, ENSSSCG00000001589, ENSSSCG00000040207, ENSSSCG00000040464, ENSSSCG00000000033
ssc04936	Alcoholic liver disease	7	0.0182268	ENSSSCG00000029275, ENSSSCG00000001427, ENSSSCG00000029944, ENSSSCG00000014369, ENSSSCG00000028758, ENSSSCG00000010554, ENSSSCG00000031103
ssc04610	Complement and coagulation cascades	5	0.0313978	ENSSSCG00000004890, ENSSSCG00000024914, ENSSSCG00000001427, ENSSSCG00000024310, ENSSSCG00000025698
ssc04623	Cytosolic DNA-sensing pathway	5	0.0339497	ENSSSCG00000011358, ENSSSCG00000006955, ENSSSCG00000026233, ENSSSCG00000040811, ENSSSCG00000031103
ssc04152	AMPK signaling pathway	6	0.0356351	ENSSSCG00000029275, ENSSSCG00000007507, ENSSSCG00000029944, ENSSSCG00000000577, ENSSSCG00000040464, ENSSSCG00000010554
ssc05417	Lipid and atherosclerosis	8	0.0436397	ENSSSCG00000037132, ENSSSCG00000031493, ENSSSCG00000014369, ENSSSCG00000028758, ENSSSCG00000015559, ENSSSCG00000040811, ENSSSCG00000001906, ENSSSCG00000031103
